# Supplementary material for: PVR (CD155) Expression as a Potential Prognostic Marker in Multiple Myeloma
Source: Biomedicines. 2022 May 10;10(5):1099. doi: 10.3390/biomedicines10051099 (PMC9139015; doi:10.3390/biomedicines10051099)
Supplement: Supplementary file 1 [file biomedicines-10-01099-s001.zip]

Archive with 1 entries (1 files):
- biomedicines-1669122-supplementary.pdf
